# Supplementary material for: Gene Expression Data Mining Reveals the Involvement of GPR55 and Its Endogenous Ligands in Immune Response, Cancer, and Differentiation
Source: Int J Mol Sci. 2021 Dec 11;22(24):13328. doi: 10.3390/ijms222413328 (PMC8707311; doi:10.3390/ijms222413328)
Supplement: Supplementary file 1 [file ijms-22-13328-s001.zip]

Archive with 1 entries (1 files):
- ijms-1485450-supplementary.pdf
